# Supplementary material for: Phenotypic stratification predicts the pace, but not the outcome, of continence recovery after radical prostatectomy
Source: PLoS One. 2025 Dec 18;20(12):e0338900. doi: 10.1371/journal.pone.0338900 (PMC12714187; doi:10.1371/journal.pone.0338900)
Supplement: S1 File — This file contains the minimal anonymized dataset used for the analyses in this study. (CSV) [file pone.0338900.s001.csv]

Examination	UI stage at baseline	Pad test result	UI stage	Number of pads	Number of diapers	Age	BMI	Rehabilitation before surgery	Time to rehabilitation	Type of surgery	pT	pN	pM	GS1	GS2	GS	PSA before surgery	PSA post surgery	Persistent PSA	EAU	EPE	SVI	GRANDE	ISUP
1	0	1.2000000000000028	0	0	2	74	27.66009593501628	1	30	LRP	pT2	N0	M0	4	4	8	4.315	0.316	1	2	0	0	2	4
1	0	0.0	0	1	0	71	28.680111097693512	1	42	RARP	pT2	N0	M0	3	4	7	6.05	0.004	0	2	0	0	2	2
1	0	0.0	0	1	0	53	19.840664204389366	1	36	RARP	pT2	N0	M0	3	3	6	9.8	0.005	0	1	0	0	1	1
1	0	1.8999999999999986	0	1	0	70	32.407407407407405	1	36	LRP	pT2	N0	M0	4	3	7	6.8	0.002	0	2	0	0	3	3
1	2	14.0	2	0	1	63	32.27078776578579	1	36	RARP	pT3	N0	M0	4	5	9	8.522	0.456	1	3	2	1	5	5
1	3	52.4	3	0	3	69	24.8015873015873	1	34	LRP	pT2	N0	M0	4	5	9	4.0	0.006	0	3	0	0	5	5
1	0	0.6000000000000014	0	1	0	52	32.87688722908487	1	35	RARP	pT2	N0	M0	3	3	6	8.7	0.003	0	1	0	0	1	1
1	3	76.4	3	0	3	68	28.066423869825254	0	92	LRP	pT3	N0	M0	4	4	8	7.819	1.811	1	2	1	1	4	4
1	0	0.0	0	0	0	59	24.53896490184414	1	35	RARP	pT2	N0	M0	4	4	8	9.0	0.05	0	2	0	0	4	4
1	2	27.699999999999996	2	3	0	66	26.297577854671278	0	29	LRP	pT2	Nx	M0	4	3	7	5.5	0.001	0	2	0	0	3	3
1	1	2.3999999999999986	1	1	0	52	26.446280991735538	1	38	LRP	pT3	N0	M1	4	5	9	12.0	2.353	1	2	2	1	5	5
1	2	20.0	2	0	1	63	34.220041322314046	1	32	LRP	pT2	N0	M0	4	3	7	0.09	0.09	0	2	0	0	3	3
1	3	69.6	3	0	3	70	28.40054796351365	0	47	RARP	pT2	N0	Mx	3	3	6	7.8	0.001	0	1	0	0	1	1
1	0	1.6000000000000014	0	1	0	53	26.643598615916954	1	55	LRP	pT2	N0	M0	4	4	8	5.1	0.006	0	2	0	0	4	4
1	2	12.299999999999997	2	1	0	54	27.244456462952943	1	30	RARP	pT3	N0	M0	4	4	8	28.69	0.093	0	3	1	0	4	4
1	1	6.100000000000001	1	0	1	68	29.410758865975858	0	88	LRP	pT2	N0	M0	3	4	7	13.0	0.0	0	2	0	0	3	2
1	0	113.6	0	3	3	71	24.8015873015873	1	30	LRP	pT3	N0	M0	4	5	9	5.88	1.63	1	2	2	1	4	5
1	2	26.4	2	0	2	47	28.408184110568484	1	35	LRP	pT2	N0	M0	3	3	6	6.0	0.008	0	1	0	0	1	1
1	3	96.50000000000001	3	0	3	72	23.52941176470588	1	29	LRP	pT2	N0	M0	4	3	7	6.44	0.006	0	2	0	0	3	3
1	1	5.0	1	0	2	56	31.506532547115274	1	34	LRP	pT2	N0	M0	3	4	7	4.11	0.006	0	2	0	0	2	2
1	2	34.6	2	0	2	66	29.714285714285715	1	35	LRP	pT2	N0	M0	4	3	7	6.0	0.001	0	2	0	0	3	3
1	1	2.799999999999997	1	0	0	52	28.735632183908045	1	40	LRP	pT3	N0	M0	4	3	7	14.0	0.012	0	2	0	0	3	3
1	0	0.10000000000000142	0	1	0	67	24.857954545454547	0	36	RARP	pT2	N0	M0	4	3	7	2.413	0.001	0	2	0	0	3	3
1	0	0.6999999999999957	0	2	0	65	32.21175729141137	0	28	RARP	pT2	N0	M0	4	3	7	5.0	0.001	0	2	0	0	3	3
1	2	30.0	2	0	1	69	20.830817534114235	1	35	RARP	pT2	N0	M0	3	3	6	1.71	0.001	0	1	0	0	1	1
1	3	277.0	3	0	5	70	30.693877551020407	1	28	LRP	pT2	N0	M0	4	3	7	9.0	0.001	0	2	0	0	3	3
1	3	66.10000000000001	3	0	3	74	27.335640138408305	0	29	LRP	pT3	N0	M0	4	4	8	23.0	0.01	0	2	0	0	4	4
1	0	0.8000000000000043	0	0	0	63	30.367346938775512	1	40	LRP	pT2	N0	M0	4	3	7	7.3	0.004	0	2	0	0	3	3
1	2	20.0	2	0	1	50	32.614462719640464	1	29	LRP	pT2	N0	M0	4	4	8	5.9	0.006	0	2	0	0	4	4
1	3	50.300000000000004	3	0	5	63	23.52941176470588	1	27	LRP	pT2	N0	M0	3	4	7	4.84	0.03	0	2	0	0	2	2
1	2	44.8	2	1	0	71	35.15413737155219	1	40	RARP	pT2	N1	M0	5	4	9	5.3	0.016	0	2	0	0	5	5
1	0	0.6999999999999957	0	2	0	71	25.76298057867618	0	42	RARP	pT2	N0	M0	3	5	8	3.2	0.001	0	2	0	0	4	4
1	0	0.4000000000000057	0	1	0	68	23.52941176470588	1	30	RARP	pT2	N0	M0	4	3	7	12.7	0.001	0	2	0	0	3	3
1	2	22.1	2	2	0	69	30.48668503213958	1	29	LRP	pT2	Nx	Mx	4	4	8	7.865	0.001	0	2	0	0	4	4
1	0	0.10000000000000142	0	1	0	57	29.352354500694357	1	48	RARP	pT2	N0	M0	3	4	7	9.38	0.001	0	2	0	0	2	2
1	3	61.1	3	0	2	56	26.093275201479717	1	31	RARP	pT2	Nx	M0	3	3	6	8.3	0.006	0	2	0	0	2	1
1	0	0.5	0	0	0	70	21.15529420201513	1	41	RARP	pT2	N0	M0	3	4	7	6.302	0.007	0	3	0	0	3	2
1	1	3.0	1	1	0	62	27.774423378818984	0	49	RARP	pT2	N0	M0	3	3	6	4.6	0.07	0	1	0	0	4	1
1	2	35.5	2	0	1	74	26.23456790123457	1	38	LRP	pT2	N0	M0	4	4	8	5.4	0.006	0	2	0	0	4	4
1	0	0.5	0	2	0	65	25.46938775510204	1	38	RARP	pT3	N0	M0	4	4	8	14.83	0.134	1	3	1	1	4	4
1	3	91.9	3	0	4	73	22.052190183434128	1	26	LRP	pT2	N0	M0	4	3	7	11.0	0.001	0	2	0	0	3	3
1	3	77.19999999999999	3	0	3	70	24.16716240333135	1	41	LRP	pT3	N0	M0	3	4	7	8.6	0.004	0	2	1	0	2	2
1	2	25.299999999999997	2	0	1	57	30.04081632653061	1	176	RARP	pT2	N0	M0	3	4	7	5.5	0.033	0	2	0	0	2	2
1	0	0.0	0	1	0	66	22.34029706557179	0	29	RARP	pT3	N0	M0	3	4	7	4.56	0.004	0	2	1	0	2	2
1	2	25.5	2	0	2	72	29.377582644628102	1	40	LRP	pT3	N0	M1	4	5	9	18.093	2.314	1	3	1	1	5	5
1	1	7.600000000000001	1	2	0	67	32.987916382803256	1	32	LRP	pT2	Nx	M0	3	4	7	3.48	0.015	0	2	0	0	2	2
1	0	1.8999999999999986	0	0	1	69	26.23456790123457	1	34	LRP	pT2	N0	M0	4	4	8	9.677	0.019	0	2	0	0	4	4
1	2	15.899999999999999	2	2	0	64	25.64891761567662	1	36	RARP	pT2	N0	M0	3	3	6	4.6	0.001	0	2	0	0	4	1
1	0	0.3999999999999986	0	0	0	66	29.043708989207214	0	42	RARP	pT2	N0	M0	3	5	8	7.4	0.029	0	2	0	0	4	4
1	3	176.29999999999998	3	0	4	65	31.960227272727273	1	29	LRP	pT2	N0	M0	3	4	7	5.2	0.002	0	2	0	0	5	2
1	0	0.10000000000000142	0	1	0	60	27.774270925388212	1	36	RARP	pT2	N0	M0	4	4	8	10.77	0.034	0	2	0	0	4	4
1	2	20.699999999999996	2	0	1	75	24.71902244319176	1	24	LRP	pT2	N0	M0	4	3	7	4.1	0.003	0	2	0	0	3	3
1	0	1.5	0	1	0	62	26.173832551310287	1	42	RARP	pT2	N0	M0	3	4	7	14.0	0.001	0	2	0	0	2	2
1	0	57.1	0	0	3	69	23.04002019946976	1	36	RARP	pT2	N0	M0	4	3	7	8.9	0.006	0	2	0	0	3	3
1	0	0.0	0	0	0	60	30.346074380165287	1	34	LRP	pT2	N0	M0	3	4	7	17.0	0.0	0	2	0	0	2	2
1	2	48.0	2	0	2	74	26.1286108288576	1	33	RARP	pT2	N0	M0	3	5	8	11.749	0.001	0	2	0	0	4	4
1	3	122.0	3	3	0	58	27.16644791062544	0	30	RARP	pT2	N0	M0	3	4	7	3.7	0.001	0	2	0	0	2	2
1	3	55.8	3	0	4	77	24.675500270416443	1	32	LRP	pT2	N0	M0	3	3	6	3.875	0.002	0	2	0	0	1	1
1	0	0.19999999999999574	0	1	0	67	30.20408163265306	1	30	RARP	pT2	N0	M0	3	4	7	6.8	0.015	0	2	0	0	2	2
1	2	19.700000000000003	2	0	0	75	25.951557093425603	1	27	LRP	pT2	N0	M0	4	3	7	5.076	0.001	0	2	0	0	3	3
1	0	0.5	0	1	0	75	29.7441998810232	1	30	RARP	pT3	Nx	M0	3	4	7	15.0	0.001	0	2	1	0	2	2
1	3	53.8	3	0	2	69	28.089887640449437	0	37	LRP	pT2	N0	M0	4	4	8	4.6	0.006	0	2	0	0	4	4
1	2	30.700000000000003	2	0	5	59	31.53344671201814	1	34	LRP	pT3	N0	M0	4	3	7	8.96	0.03	0	2	1	0	3	3
1	1	2.4000000000000057	1	2	0	64	26.566839753652943	1	34	RARP	pT3	N0	M0	4	4	8	29.0	1.751	1	3	1	1	4	4
1	2	49.199999999999996	2	0	3	70	34.89439853076217	1	40	LRP	pT2	N0	M0	5	4	9	15.0	0.002	0	2	0	0	5	5
1	1	3.0	1	0	2	69	27.335640138408305	1	28	LRP	pT3	N0	M0	4	3	7	7.682	0.001	0	2	1	0	3	3
1	2	19.6	2	0	1	65	25.826446280991735	1	29	LRP	pT2	N0	M0	3	4	7	13.0	0.003	0	2	0	0	2	2
1	0	0.0	0	0	2	67	28.34467120181406	1	26	RARP	pT2	N0	M0	4	5	9	4.0	0.001	0	2	0	0	5	5
1	0	1.1000000000000014	0	1	0	63	29.745808545159548	0	37	RARP	pT2	N0	M0	3	4	7	5.91	0.021	0	2	0	0	2	2
1	3	144.8	3	0	3	81	23.22543184787342	1	59	RARP	pT2	Nx	Mx	3	4	7	7.6	0.001	0	2	0	0	2	2
1	2	14.5	2	3	0	64	31.561671506122966	1	30	LRP	pT3	N0	M0	4	3	7	5.26	0.0	0	3	1	1	3	3
1	2	14.600000000000001	2	0	2	69	26.47210743801653	1	33	LRP	pT2	N0	M0	4	3	7	4.0	0.001	0	2	0	0	3	3
1	2	34.4	2	0	3	65	30.79338244173409	0	34	LRP	pT2	N0	M0	4	3	7	4.33	0.079	0	2	0	0	3	3
1	0	0.10000000000000142	0	0	1	67	27.17063156623596	1	36	RARP	pT2	N0	M0	4	3	7	6.7	0.001	0	2	0	0	3	3
1	2	27.9	2	3	0	71	31.141868512110726	0	65	LRP	pT3	N0	Mx	4	3	7	11.5	0.001	0	2	1	1	3	3
1	3	257.8	3	0	3	64	29.714285714285715	0	27	LRP	pT2	N0	M0	3	3	6	4.5	0.001	0	2	0	0	1	1
1	3	221.3	3	0	5	61	21.91380569758948	1	33	LRP	pT3	N0	M0	4	3	7	24.77	0.004	0	3	1	0	4	3
1	3	54.699999999999996	3	3	1	68	24.128792373719396	1	53	RARP	pT3	N0	M0	3	4	7	8.48	0.005	0	2	1	0	2	2
1	0	0.5	0	0	0	66	29.352354500694357	1	56	LRP	pT2	Nx	M0	4	4	8	10.28	0.001	0	2	0	0	4	4
1	2	46.10000000000001	2	0	2	70	24.535123966942148	1	44	LRP	pT3	N0	M0	4	3	7	6.7	0.001	0	2	1	0	2	3
1	1	5.0	1	1	0	78	27.102040816326532	1	66	RARP	pT2	N0	M0	3	3	6	4.8	0.001	0	1	0	0	1	1
1	0	1.2999999999999972	0	1	0	63	26.19618735008206	1	34	LRP	pT2	N0	M0	3	4	7	6.696	0.006	0	2	0	0	2	2
1	3	210.5	3	1	0	69	27.440599173553718	1	59	LRP	pT2	N0	M0	4	3	7	5.523	0.053	0	2	0	0	3	3
1	3	344.8	3	0	4	61	32.61898323418064	1	30	LRP	pT2	N0	M0	4	3	7	8.886	0.001	0	3	0	0	3	3
1	3	418.9	3	0	3	66	24.535123966942148	1	31	RARP	pT3	N0	M0	4	4	8	13.7	0.002	0	2	1	1	4	4
1	2	12.0	2	1	0	64	31.020408163265305	0	32	LRP	pT2	N0	M0	4	3	7	6.977	0.21	1	2	0	0	3	3
1	1	3.0	1	1	0	55	34.93877551020408	1	30	RARP	pT3	N0	M1	4	4	8	17.976	0.149	1	2	1	1	4	4
1	3	95.80000000000001	3	0	3	67	28.027681660899653	1	30	RARP	pT2	N0	Mx	4	3	7	3.7	0.002	0	2	0	0	3	3
1	3	194.39999999999998	3	0	3	64	26.543209876543212	1	36	LRP	pT2	N0	M0	4	5	9	9.55	0.007	0	2	0	0	5	5
1	2	35.7	2	0	0	64	29.012345679012345	0	35	LRP	pT2	N0	M0	4	4	8	7.825	0.18	1	2	0	0	4	4
1	3	58.4	3	1	1	52	32.14631253706189	1	30	LRP	pT3	N0	M0	4	5	9	6.34	3.414	1	3	1	0	5	5
1	0	1.6000000000000014	0	0	2	76	26.98961937716263	0	37	LRP	pT2	N0	Mx	4	4	8	8.972	0.003	0	2	0	0	4	4
1	0	0.0	0	1	0	67	24.337479718766904	1	29	RARP	pT2	N0	M0	4	3	7	5.6	0.014	0	2	0	0	3	3
1	3	172.70000000000002	3	0	5	75	25.46938775510204	1	33	LRP	pT3	Nx	M0	4	3	7	7.5	0.001	0	3	1	0	3	3
1	2	49.5	2	0	4	70	44.186340108572146	1	38	LRP	pT3	N0	Mx	4	5	9	12.0	0.008	0	2	1	0	5	5
1	3	65.80000000000001	3	0	5	74	28.010223731662055	1	24	LRP	pT3	N0	M0	4	4	8	16.0	0.001	0	2	1	0	4	4
1	3	241.0	3	0	4	71	26.703623580313682	1	41	RARP	pT3	N0	M0	4	5	9	17.0	0.15	1	2	2	1	5	5
1	2	45.0	2	2	0	69	32.83061454806607	1	28	LRP	pT3	N0	M0	4	4	8	5.13	0.001	0	3	1	0	4	4
1	3	130.0	3	0	2	74	24.485652005136014	0	30	RARP	pT3	Nx	Mx	3	4	7	3.2	0.01	0	3	1	0	3	2
1	3	119.70000000000002	3	0	4	60	34.47809626825311	1	40	LRP	pT2	N0	M0	3	4	7	9.43	0.002	0	2	0	0	2	2
1	0	0.0	0	0	0	66	29.983587930816814	1	32	RARP	pT2	N0	M0	3	4	7	8.084	0.042	0	2	0	0	2	2
1	0	0.10000000000000142	0	0	0	62	33.910034602076124	1	29	RARP	pT3	N0	M0	4	3	7	6.49	0.001	0	3	1	0	3	3
1	2	25.1	2	2	0	74	29.00059488399762	1	40	LRP	pT3	N0	M0	4	4	8	4.0	0.004	0	2	2	0	4	4
1	1	4.099999999999994	1	1	0	66	24.337479718766904	1	35	LRP	pT2	N0	M0	4	3	7	5.7	0.001	0	2	0	0	3	3
1	0	0.7000000000000028	0	1	0	76	29.737044338267236	0	44	RARP	pT2	Nx	M0	4	4	8	3.208	0.001	0	2	0	0	2	4
1	2	47.699999999999996	2	5	1	70	26.122448979591837	1	30	RARP	pT2	Nx	M0	4	3	7	1.685	0.001	0	2	0	0	3	3
1	2	47.699999999999996	2	5	1	68	27.335640138408305	1	27	LRP	pT3	N0	Mx	4	4	8	6.78	0.003	0	2	1	0	4	4
1	0	0.8999999999999986	0	1	0	66	28.634039444850252	1	34	RARP	pT2	N0	M0	4	4	8	12.0	0.005	0	2	0	0	4	4
1	0	0.0	0	1	0	56	28.731921487603305	1	35	RARP	pT2	N0	M0	3	4	7	8.0	0.01	0	2	0	0	2	2
1	3	83.2	3	0	4	67	29.887694722859557	0	34	LRP	pT3	N1	Mx	5	4	9	10.753	0.491	1	3	1	1	5	5
1	0	0.8000000000000043	0	1	0	65	29.410758865975858	1	34	RARP	pT2	N0	M0	4	3	7	9.8	0.015	0	2	0	0	3	3
1	2	43.1	2	0	3	72	24.675500270416443	1	33	LRP	pT2	N0	M0	4	5	9	43.0	0.002	0	3	0	0	5	5
1	3	92.1	3	2	2	68	36.41975308641975	1	31	LRP	pT3	N0	M0	4	3	7	8.0	0.001	0	3	1	0	3	3
1	3	60.7	3	0	3	63	27.16644791062544	1	29	LRP	pT2	N0	M0	4	3	7	8.0	0.001	0	2	0	0	3	3
1	3	110.60000000000001	3	0	5	64	28.719723183391004	1	34	LRP	pT2	N0	M0	4	4	8	6.6	0.001	0	3	0	0	3	4
1	0	0.0	0	1	0	51	30.18959062915107	1	34	LRP	pT2	N0	M0	4	4	8	8.15	0.008	0	2	0	0	4	4
1	0	0.3999999999999986	0	1	0	57	36.332408508389484	1	31	LRP	pT2	N0	M0	4	4	8	8.0	0.001	0	2	0	0	4	4
1	2	39.599999999999994	2	0	5	76	25.390625	1	29	LRP	pT2	N0	M0	4	4	8	16.0	19.0	1	2	0	0	4	4
1	2	42.10000000000001	2	0	4	69	30.930438076000502	1	25	LRP	pT2	N0	M0	4	5	9	13.75	0.171	1	3	0	0	5	5
1	3	54.49999999999999	3	2	0	74	25.925925925925924	1	47	RARP	pT2	N0	M0	4	3	7	12.9	0.03	0	2	0	0	3	3
1	1	2.3000000000000043	1	1	0	50	25.880570635020828	1	30	RARP	pT1	N0	M0	3	4	7	7.5	0.039	0	2	0	0	2	2
1	2	41.6	2	0	1	75	31.141868512110726	1	37	LRP	pT3	N0	M0	4	4	8	20.712	0.009	0	2	1	1	4	4
1	0	1.0	0	1	0	72	37.55102040816327	0	37	RARP	pT3	N0	M0	4	3	7	9.999	0.004	0	2	1	0	3	3
1	2	42.1	2	2	2	72	28.628792385484832	1	36	LRP	pT2	N0	M0	4	4	8	4.074	0.001	0	2	1	0	4	4
1	0	1.3999999999999986	0	1	0	63	26.827420780204516	1	30	LRP	pT2	N0	M0	3	3	6	4.312	0.007	0	2	0	0	1	1
1	0	1.2999999999999972	0	1	0	70	23.24598478444632	1	35	RARP	pT3	N0	M0	4	3	7	24.7	0.037	0	2	1	1	1	3
1	0	0.09999999999999432	0	1	0	75	31.141868512110726	1	41	RARP	pT2	N0	M0	4	3	7	6.849	0.001	0	2	0	0	3	3
1	3	63.099999999999994	3	5	1	63	30.103806228373703	0	29	LRP	pT3	N0	M0	4	3	7	12.0	0.001	0	2	1	0	3	3
1	3	100.2	3	0	3	69	28.282828282828284	1	24	LRP	pT2	N0	M0	4	4	8	63.39	0.001	0	3	0	0	4	4
1	3	98.89999999999999	3	4	4	71	29.365763350250564	1	34	LRP	pT3	N0	M0	4	4	8	8.7	0.0	0	2	1	0	4	4
1	1	5.700000000000003	1	2	0	67	32.92871900826446	1	47	LRP	pT2	N0	M0	3	4	7	10.81	0.003	0	2	0	0	2	2
1	0	0.10000000000000142	0	1	0	70	25.564953919959603	1	30	RARP	pT2	N0	M0	4	3	7	4.2	0.006	0	2	0	0	3	3
1	1	3.8999999999999986	1	1	0	66	22.662993572084485	1	30	RARP	pT2	N0	M0	3	3	6	8.44	0.016	0	1	0	0	1	1
1	1	6.200000000000003	1	0	2	66	24.691358024691358	1	41	LRP	pT3	N0	M0	4	3	7	11.48	0.001	0	3	1	0	3	3
1	1	3.1999999999999957	1	1	0	66	32.407407407407405	1	33	RARP	pT2	N0	M0	4	3	7	7.23	0.001	0	2	0	0	3	3
1	2	16.299999999999997	2	0	3	57	29.760862714890937	1	35	LRP	pT2	N0	M0	4	4	8	7.0	0.01	0	2	0	0	4	4
1	3	145.7	3	0	4	66	24.212293388429753	0	44	LRP	pT2	N0	M0	4	4	8	5.95	0.083	0	2	0	0	4	4
1	3	210.5	3	0	4	58	30.991735537190085	0	28	LRP	pT3	N0	M0	4	3	7	7.439	0.002	0	3	1	0	1	3
1	1	8.399999999999999	1	3	0	66	29.0547520661157	0	39	LRP	pT3	N0	Mx	4	3	7	7.5	0.0	1	2	2	1	2	3
1	3	88.7	3	0	4	80	26.297577854671278	1	33	LRP	pT3	N0	M0	4	3	7	18.0	0.005	0	3	1	0	4	3
1	0	1.3999999999999986	0	1	0	67	27.837394268400455	1	34	LRP	pT3	N0	Mx	4	4	8	18.0	0.134	1	2	1	0	4	4
1	1	2.1000000000000014	1	1	0	56	29.3946871824648	1	28	LRP	pT2	N0	M0	4	3	7	11.0	0.001	0	2	0	0	3	3
1	3	67.4	3	0	2	70	27.74887270204648	1	37	LRP	pT3	N0	M0	4	4	8	8.0	0.001	0	3	1	0	4	4
1	0	0.0	0	1	0	58	27.548209366391184	0	26	RARP	pT2	N0	M0	3	4	7	2.52	0.094	0	2	0	0	2	2
1	0	0.3999999999999986	0	1	0	71	35.49215792320173	1	34	RARP	pT3	N0	M0	4	3	7	10.0	0.001	0	3	1	0	3	3
1	0	1.6000000000000014	0	2	0	69	32.038578411943455	0	42	RARP	pT2	N0	M0	3	4	7	9.8	0.007	0	2	0	0	2	2
1	3	79.60000000000001	3	1	2	70	29.558298631766803	1	29	LRP	pT3	N0	M0	4	4	8	18.0	0.08	0	3	1	1	4	4
1	3	236.2	3	0	5	76	32.561885088057146	1	34	LRP	pT2	N0	M0	4	3	7	4.045	0.001	0	2	0	0	3	3
1	1	5.899999999999999	1	0	2	65	23.711844630960893	1	29	LRP	pT2	N0	M0	4	3	7	2.022	0.003	0	2	0	0	3	3
1	0	0.0	0	1	0	64	33.910034602076124	1	29	RARP	pT2	N0	M0	3	4	7	5.86	0.025	0	2	0	0	3	2
1	0	0.0	0	0	0	67	27.548209366391184	1	35	LRP	pT2	N0	M0	3	4	7	5.3	0.001	0	2	0	0	2	2
1	0	0.0	0	1	0	62	26.643598615916954	1	28	LRP	pT2	N0	M1	4	4	8	3.19	3.592	1	2	0	0	4	4
1	2	31.1	2	4	1	62	28.710479324953607	1	34	LRP	pT2	Nx	M0	4	3	7	6.79	0.002	0	2	0	0	3	3
1	2	11.100000000000001	2	0	1	70	33.139755081429115	1	29	LRP	pT2	N0	M0	4	3	7	8.8	0.008	0	2	0	0	3	3
1	1	3.6000000000000014	1	1	0	65	28.39506172839506	1	34	LRP	pT3	N0	Mx	4	4	8	14.0	0.001	0	3	1	1	3	4
1	1	3.5	1	1	1	65	25.60553633217993	1	34	LRP	pT3	Nx	M0	4	4	8	3.5	0.001	0	2	1	0	4	4
1	2	41.39999999999999	2	0	1	64	22.920971074380166	1	33	RARP	pT2	N0	M0	4	4	8	0.545	0.001	0	2	0	0	4	4
1	2	44.7	2	2	0	73	24.691358024691358	1	24	LRP	pT3	N0	M0	4	5	9	8.199	0.38	1	3	1	1	5	5
1	3	153.39999999999998	3	0	2	64	31.637396694214875	0	31	RARP	pT3	N0	Mx	3	4	7	1.7	0.018	0	3	1	0	2	2
1	2	10.300000000000004	2	1	0	65	30.103806228373703	1	28	RARP	pT2	N0	Mx	3	3	6	4.1	0.0	0	3	0	0	1	1
1	0	0.10000000000000142	0	0	0	64	25.099501595611173	1	30	RARP	pT2	N0	M0	4	4	8	25.0	0.008	0	3	0	0	4	4
1	2	25.700000000000003	2	3	0	69	29.060607121599386	1	32	LRP	pT2	N0	M0	3	4	7	6.274	0.002	0	2	0	0	2	2
1	1	3.799999999999997	1	1	0	59	22.386314277122523	1	45	LRP	pT3	Nx	MX	3	4	7	4.5	0.008	0	3	1	0	4	2
1	0	0.09999999999999432	0	0	1	58	24.772096710265558	1	29	RARP	pT2	Nx	M0	4	4	8	6.337	0.001	0	2	0	0	4	4
1	1	5.200000000000003	1	2	1	72	25.826446280991735	1	30	LRP	pT2	N0	M0	4	4	8	55.86	0.046	0	2	0	0	4	4
1	0	0.8999999999999986	0	1	0	61	30.85399449035813	1	35	LRP	pT2	Nx	M0	3	4	7	3.6	0.004	0	2	0	0	2	2
1	3	79.5	3	0	2	76	26.297577854671278	0	35	RARP	pT2	N0	M0	3	4	7	15.0	0.008	0	2	0	0	2	2
1	2	31.0	2	0	2	75	27.46928166351607	0	50	RARP	pT2	N0	M0	4	3	7	1.4	0.001	0	2	0	0	3	3
1	2	37.3	2	0	2	64	28.37370242214533	1	26	LRP	pT2	N0	M0	4	3	7	5.6	0.32	1	2	0	0	3	3
1	0	0.5	0	0	0	74	22.093170054286073	1	37	RARP	pT2	N0	M0	4	3	7	9.9	0.007	0	2	0	0	3	3
1	0	0.0	0	0	0	67	24.677021338365513	1	33	RARP	pT2	N0	M0	4	3	7	7.5	0.993	1	2	0	0	3	3
1	2	14.0	2	1	0	57	33.89721074380165	1	29	LRP	pT2	N0	M0	4	3	7	6.61	0.001	0	2	0	0	3	3
1	0	0.19999999999999574	0	0	0	66	22.86236854138089	1	34	RARP	pT2	Nx	M0	4	3	7	3.41	0.001	0	2	0	0	3	3
1	0	0.5	0	1	0	66	29.37239738251041	1	41	RARP	pT2	N0	M0	3	4	7	6.0	0.01	0	2	0	0	2	2
1	3	214.0	3	2	0	62	29.41176470588235	0	26	RARP	pT2	N0	M0	4	3	7	4.025	0.001	0	2	0	0	3	3
1	0	0.20000000000000284	0	0	0	60	33.25154958677686	1	27	RARP	pT2	N0	M0	3	3	6	14.0	0.016	1	2	0	0	1	1
1	0	1.6000000000000014	0	1	0	74	29.012345679012345	0	32	LRP	pT3	N0	M0	4	4	8	12.9	0.004	0	3	1	0	4	4
1	0	0.19999999999999574	0	1	0	66	30.246913580246915	1	36	RARP	pT2	N0	Mx	3	4	7	5.6	0.199	1	2	0	0	2	2
1	0	1.0	0	0	0	66	24.91349480968858	1	35	RARP	pT2	N0	M0	3	4	7	12.389	0.025	0	2	0	0	3	2
1	3	181.10000000000002	3	0	2	59	29.674421208812745	0	52	LRP	pT1	N0	M0	3	3	6	9.9	0.001	0	1	0	0	1	1
1	0	1.0	0	0	0	73	23.875114784205692	1	35	LRP	pT3	N0	M0	4	4	8	3.967	0.042	0	2	1	1	4	4
1	3	101.80000000000001	3	0	3	66	30.246913580246915	1	29	LRP	pT2	N0	M0	4	3	7	4.4	0.005	0	2	0	0	3	3
2	0	0.5	0	1	0	74	27.66009593501628	1	100	LRP	pT2	N0	M0	4	4	8	4.315	0.316	1	2	0	0	2	4
2	0	0.0	0	1	0	71	28.680111097693512	1	108	RARP	pT2	N0	M0	3	4	7	6.05	0.004	0	2	0	0	2	2
2	0	0.0	0	0	0	53	19.840664204389366	1	92	RARP	pT2	N0	M0	3	3	6	9.8	0.005	0	1	0	0	1	1
2	0	0.0	0	0	0	70	32.407407407407405	1	96	LRP	pT2	N0	M0	4	3	7	6.8	0.002	0	2	0	0	3	3
2	2	1.5	0	1	0	63	32.27078776578579	1	97	RARP	pT3	N0	M0	4	5	9	8.522	0.456	1	3	2	1	5	5
2	3	73.3	3	0	2	69	24.8015873015873	1	95	LRP	pT2	N0	M0	4	5	9	4.0	0.006	0	3	0	0	5	5
2	0	1.2999999999999972	0	1	0	52	32.87688722908487	1	104	RARP	pT2	N0	M0	3	3	6	8.7	0.003	0	1	0	0	1	1
2	3	136.9	3	0	1	68	28.066423869825254	0	98	LRP	pT3	N0	M0	4	4	8	7.819	1.811	1	2	1	1	4	4
2	0	0.0	0	0	0	59	24.53896490184414	1	97	RARP	pT2	N0	M0	4	4	8	9.0	0.05	0	2	0	0	4	4
2	2	40.0	2	3	0	66	26.297577854671278	0	89	LRP	pT2	Nx	M0	4	3	7	5.5	0.001	0	2	0	0	3	3
2	1	2.5	1	1	0	52	26.446280991735538	1	83	LRP	pT3	N0	M1	4	5	9	12.0	2.353	1	2	2	1	5	5
2	2	2.0999999999999943	1	1	0	63	34.220041322314046	1	104	LRP	pT2	N0	M0	4	3	7	0.09	0.09	0	2	0	0	3	3
2	3	6.0	1	1	0	70	28.40054796351365	0	116	RARP	pT2	N0	Mx	3	3	6	7.8	0.001	0	1	0	0	1	1
2	0	2.8999999999999986	1	1	0	53	26.643598615916954	1	92	LRP	pT2	N0	M0	4	4	8	5.1	0.006	0	2	0	0	4	4
2	2	2.299999999999997	1	2	0	54	27.244456462952943	1	90	RARP	pT3	N0	M0	4	4	8	28.69	0.093	0	3	1	0	4	4
2	1	0.0	0	0	0	68	29.410758865975858	0	152	LRP	pT2	N0	M0	3	4	7	13.0	0.0	0	2	0	0	3	2
2	0	7.899999999999999	1	1	0	71	24.8015873015873	1	92	LRP	pT3	N0	M0	4	5	9	5.88	1.63	1	2	2	1	4	5
2	2	14.700000000000003	2	0	1	47	28.408184110568484	1	95	LRP	pT2	N0	M0	3	3	6	6.0	0.008	0	1	0	0	1	1
2	3	1.1000000000000014	0	2	0	72	23.52941176470588	1	96	LRP	pT2	N0	M0	4	3	7	6.44	0.006	0	2	0	0	3	3
2	1	0.0	0	1	0	56	31.506532547115274	1	104	LRP	pT2	N0	M0	3	4	7	4.11	0.006	0	2	0	0	2	2
2	2	0.8999999999999986	0	0	0	66	29.714285714285715	1	90	LRP	pT2	N0	M0	4	3	7	6.0	0.001	0	2	0	0	3	3
2	1	1.3999999999999986	0	1	0	52	28.735632183908045	1	94	LRP	pT3	N0	M0	4	3	7	14.0	0.012	0	2	0	0	3	3
2	0	0.0	0	0	0	67	24.857954545454547	0	98	RARP	pT2	N0	M0	4	3	7	2.413	0.001	0	2	0	0	3	3
2	0	0.0	0	0	0	65	32.21175729141137	0	96	RARP	pT2	N0	M0	4	3	7	5.0	0.001	0	2	0	0	3	3
2	2	3.6000000000000014	1	1	0	69	20.830817534114235	1	99	RARP	pT2	N0	M0	3	3	6	1.71	0.001	0	1	0	0	1	1
2	3	165.0	3	0	3	70	30.693877551020407	1	88	LRP	pT2	N0	M0	4	3	7	9.0	0.001	0	2	0	0	3	3
2	3	65.2	3	0	2	74	27.335640138408305	0	88	LRP	pT3	N0	M0	4	4	8	23.0	0.01	0	2	0	0	4	4
2	0	0.0	0	0	0	63	30.367346938775512	1	98	LRP	pT2	N0	M0	4	3	7	7.3	0.004	0	2	0	0	3	3
2	2	0.8000000000000043	0	0	0	50	32.614462719640464	1	98	LRP	pT2	N0	M0	4	4	8	5.9	0.006	0	2	0	0	4	4
2	3	0.10000000000000142	0	0	0	63	23.52941176470588	1	94	LRP	pT2	N0	M0	3	4	7	4.84	0.03	0	2	0	0	2	2
2	2	3.299999999999997	1	2	0	71	35.15413737155219	1	88	RARP	pT2	N1	M0	5	4	9	5.3	0.016	0	2	0	0	5	5
2	0	0.09999999999999432	0	1	0	71	25.76298057867618	0	102	RARP	pT2	N0	M0	3	5	8	3.2	0.001	0	2	0	0	4	4
2	0	0.0	0	1	0	68	23.52941176470588	1	92	RARP	pT2	N0	M0	4	3	7	12.7	0.001	0	2	0	0	3	3
2	2	8.799999999999997	1	0	2	69	30.48668503213958	1	109	LRP	pT2	Nx	Mx	4	4	8	7.865	0.001	0	2	0	0	4	4
2	0	0.0	0	0	0	57	29.352354500694357	1	105	RARP	pT2	N0	M0	3	4	7	9.38	0.001	0	2	0	0	2	2
2	3	9.300000000000004	1	1	0	56	26.093275201479717	1	112	RARP	pT2	Nx	M0	3	3	6	8.3	0.006	0	2	0	0	2	1
2	0	0.0	0	1	0	70	21.15529420201513	1	105	RARP	pT2	N0	M0	3	4	7	6.302	0.007	0	3	0	0	3	2
2	1	2.1000000000000014	1	1	0	62	27.774423378818984	0	93	RARP	pT2	N0	M0	3	3	6	4.6	0.07	0	1	0	0	4	1
2	2	23.5	2	2	0	74	26.23456790123457	1	96	LRP	pT2	N0	M0	4	4	8	5.4	0.006	0	2	0	0	4	4
2	0	0.10000000000000142	0	1	0	65	25.46938775510204	1	92	RARP	pT3	N0	M0	4	4	8	14.83	0.134	1	3	1	1	4	4
2	3	2.6000000000000014	1	2	0	73	22.052190183434128	1	89	LRP	pT2	N0	M0	4	3	7	11.0	0.001	0	2	0	0	3	3
2	3	32.0	2	0	2	70	24.16716240333135	1	105	LRP	pT3	N0	M0	3	4	7	8.6	0.004	0	2	1	0	2	2
2	2	39.7	2	3	0	57	30.04081632653061	1	258	RARP	pT2	N0	M0	3	4	7	5.5	0.033	0	2	0	0	2	2
2	0	0.0	0	0	0	66	22.34029706557179	0	88	RARP	pT3	N0	M0	3	4	7	4.56	0.004	0	2	1	0	2	2
2	2	16.200000000000003	2	0	2	72	29.377582644628102	1	95	LRP	pT3	N0	M1	4	5	9	18.093	2.314	1	3	1	1	5	5
2	1	0.29999999999999716	0	1	0	67	32.987916382803256	1	101	LRP	pT2	Nx	M0	3	4	7	3.48	0.015	0	2	0	0	2	2
2	0	0.8999999999999986	0	1	0	69	26.23456790123457	1	137	LRP	pT2	N0	M0	4	4	8	9.677	0.019	0	2	0	0	4	4
2	2	2.0	1	1	0	64	25.64891761567662	1	90	RARP	pT2	N0	M0	3	3	6	4.6	0.001	0	2	0	0	4	1
2	0	0.0	0	0	0	66	29.043708989207214	0	89	RARP	pT2	N0	M0	3	5	8	7.4	0.029	0	2	0	0	4	4
2	3	0.5	0	0	0	65	31.960227272727273	1	96	LRP	pT2	N0	M0	3	4	7	5.2	0.002	0	2	0	0	5	2
2	0	0.0	0	0	0	60	27.774270925388212	1	79	RARP	pT2	N0	M0	4	4	8	10.77	0.034	0	2	0	0	4	4
2	2	27.4	2	0	1	75	24.71902244319176	1	92	LRP	pT2	N0	M0	4	3	7	4.1	0.003	0	2	0	0	3	3
2	0	0.3999999999999986	0	1	0	62	26.173832551310287	1	102	RARP	pT2	N0	M0	3	4	7	14.0	0.001	0	2	0	0	2	2
2	0	0.0	0	1	0	69	23.04002019946976	1	96	RARP	pT2	N0	M0	4	3	7	8.9	0.006	0	2	0	0	3	3
2	0	0.0	0	1	0	60	30.346074380165287	1	93	LRP	pT2	N0	M0	3	4	7	17.0	0.0	0	2	0	0	2	2
2	2	0.0	0	0	0	74	26.1286108288576	1	89	RARP	pT2	N0	M0	3	5	8	11.749	0.001	0	2	0	0	4	4
2	3	0.0	0	1	0	58	27.16644791062544	0	82	RARP	pT2	N0	M0	3	4	7	3.7	0.001	0	2	0	0	2	2
2	3	63.9	3	1	0	77	24.675500270416443	1	97	LRP	pT2	N0	M0	3	3	6	3.875	0.002	0	2	0	0	1	1
2	0	0.0	0	1	0	67	30.20408163265306	1	90	RARP	pT2	N0	M0	3	4	7	6.8	0.015	0	2	0	0	2	2
2	2	14.799999999999997	2	1	0	75	25.951557093425603	1	104	LRP	pT2	N0	M0	4	3	7	5.076	0.001	0	2	0	0	3	3
2	0	1.8999999999999986	0	1	0	75	29.7441998810232	1	81	RARP	pT3	Nx	M0	3	4	7	15.0	0.001	0	2	1	0	2	2
2	3	65.7	3	0	2	69	28.089887640449437	0	113	LRP	pT2	N0	M0	4	4	8	4.6	0.006	0	2	0	0	4	4
2	2	22.4	2	3	0	59	31.53344671201814	1	87	LRP	pT3	N0	M0	4	3	7	8.96	0.03	0	2	1	0	3	3
2	1	1.5	0	0	0	64	26.566839753652943	1	94	RARP	pT3	N0	M0	4	4	8	29.0	1.751	1	3	1	1	4	4
2	2	1.8999999999999986	0	1	0	70	34.89439853076217	1	94	LRP	pT2	N0	M0	5	4	9	15.0	0.002	0	2	0	0	5	5
2	1	1.7000000000000028	0	1	0	69	27.335640138408305	1	103	LRP	pT3	N0	M0	4	3	7	7.682	0.001	0	2	1	0	3	3
2	2	2.0	1	1	0	65	25.826446280991735	1	91	LRP	pT2	N0	M0	3	4	7	13.0	0.003	0	2	0	0	2	2
2	0	0.0	0	1	0	67	28.34467120181406	1	79	RARP	pT2	N0	M0	4	5	9	4.0	0.001	0	2	0	0	5	5
2	0	0.0	0	0	0	63	29.745808545159548	0	92	RARP	pT2	N0	M0	3	4	7	5.91	0.021	0	2	0	0	2	2
2	3	94.6	3	0	2	81	23.22543184787342	1	151	RARP	pT2	Nx	Mx	3	4	7	7.6	0.001	0	2	0	0	2	2
2	2	43.7	2	4	0	64	31.561671506122966	1	100	LRP	pT3	N0	M0	4	3	7	5.26	0.0	0	3	1	1	3	3
2	2	2.0	1	2	0	69	26.47210743801653	1	113	LRP	pT2	N0	M0	4	3	7	4.0	0.001	0	2	0	0	3	3
2	2	4.600000000000001	1	2	0	65	30.79338244173409	0	94	LRP	pT2	N0	M0	4	3	7	4.33	0.079	0	2	0	0	3	3
2	0	0.3999999999999986	0	1	0	67	27.17063156623596	1	91	RARP	pT2	N0	M0	4	3	7	6.7	0.001	0	2	0	0	3	3
2	2	14.799999999999997	2	0	1	71	31.141868512110726	0	120	LRP	pT3	N0	Mx	4	3	7	11.5	0.001	0	2	1	1	3	3
2	3	213.70000000000002	3	4	0	64	29.714285714285715	0	104	LRP	pT2	N0	M0	3	3	6	4.5	0.001	0	2	0	0	1	1
2	3	40.0	2	0	5	61	21.91380569758948	1	95	LRP	pT3	N0	M0	4	3	7	24.77	0.004	0	3	1	0	4	3
2	3	106.0	3	0	2	68	24.128792373719396	1	101	RARP	pT3	N0	M0	3	4	7	8.48	0.005	0	2	1	0	2	2
2	0	1.5	0	0	0	66	29.352354500694357	1	114	LRP	pT2	Nx	M0	4	4	8	10.28	0.001	0	2	0	0	4	4
2	2	13.299999999999997	2	2	0	70	24.535123966942148	1	83	LRP	pT3	N0	M0	4	3	7	6.7	0.001	0	2	1	0	2	3
2	1	0.0	0	2	0	78	27.102040816326532	1	112	RARP	pT2	N0	M0	3	3	6	4.8	0.001	0	1	0	0	1	1
2	0	0.0	0	0	0	63	26.19618735008206	1	89	LRP	pT2	N0	M0	3	4	7	6.696	0.006	0	2	0	0	2	2
2	3	43.199999999999996	2	1	2	69	27.440599173553718	1	106	LRP	pT2	N0	M0	4	3	7	5.523	0.053	0	2	0	0	3	3
2	3	5.300000000000004	1	0	2	61	32.61898323418064	1	106	LRP	pT2	N0	M0	4	3	7	8.886	0.001	0	3	0	0	3	3
2	3	41.0	2	3	0	66	24.535123966942148	1	132	RARP	pT3	N0	M0	4	4	8	13.7	0.002	0	2	1	1	4	4
2	2	9.299999999999997	1	0	0	64	31.020408163265305	0	69	LRP	pT2	N0	M0	4	3	7	6.977	0.21	1	2	0	0	3	3
2	1	1.0	0	0	0	55	34.93877551020408	1	92	RARP	pT3	N0	M1	4	4	8	17.976	0.149	1	2	1	1	4	4
2	3	119.30000000000001	3	0	3	67	28.027681660899653	1	91	RARP	pT2	N0	Mx	4	3	7	3.7	0.002	0	2	0	0	3	3
2	3	2.1000000000000014	1	1	0	64	26.543209876543212	1	92	LRP	pT2	N0	M0	4	5	9	9.55	0.007	0	2	0	0	5	5
2	2	8.899999999999999	1	1	0	64	29.012345679012345	0	96	LRP	pT2	N0	M0	4	4	8	7.825	0.18	1	2	0	0	4	4
2	3	20.0	2	0	0	52	32.14631253706189	1	109	LRP	pT3	N0	M0	4	5	9	6.34	3.414	1	3	1	0	5	5
2	0	0.0	0	0	2	76	26.98961937716263	0	104	LRP	pT2	N0	Mx	4	4	8	8.972	0.003	0	2	0	0	4	4
2	0	0.0	0	1	0	67	24.337479718766904	1	91	RARP	pT2	N0	M0	4	3	7	5.6	0.014	0	2	0	0	3	3
2	3	125.1	3	0	2	75	25.46938775510204	1	91	LRP	pT3	Nx	M0	4	3	7	7.5	0.001	0	3	1	0	3	3
2	2	7.200000000000003	1	0	2	70	44.186340108572146	1	105	LRP	pT3	N0	Mx	4	5	9	12.0	0.008	0	2	1	0	5	5
2	3	287.3	3	0	4	74	28.010223731662055	1	80	LRP	pT3	N0	M0	4	4	8	16.0	0.001	0	2	1	0	4	4
2	3	51.0	3	4	0	71	26.703623580313682	1	98	RARP	pT3	N0	M0	4	5	9	17.0	0.15	1	2	2	1	5	5
2	2	58.400000000000006	3	0	0	69	32.83061454806607	1	83	LRP	pT3	N0	M0	4	4	8	5.13	0.001	0	3	1	0	4	4
2	3	0.10000000000000142	0	0	0	74	24.485652005136014	0	95	RARP	pT3	Nx	Mx	3	4	7	3.2	0.01	0	3	1	0	3	2
2	3	130.5	3	3	2	60	34.47809626825311	1	127	LRP	pT2	N0	M0	3	4	7	9.43	0.002	0	2	0	0	2	2
2	0	0.0	0	0	0	66	29.983587930816814	1	102	RARP	pT2	N0	M0	3	4	7	8.084	0.042	0	2	0	0	2	2
2	0	0.0	0	1	0	62	33.910034602076124	1	111	RARP	pT3	N0	M0	4	3	7	6.49	0.001	0	3	1	0	3	3
2	2	0.29999999999999716	0	1	0	74	29.00059488399762	1	94	LRP	pT3	N0	M0	4	4	8	4.0	0.004	0	2	2	0	4	4
2	1	5.599999999999994	1	0	0	66	24.337479718766904	1	95	LRP	pT2	N0	M0	4	3	7	5.7	0.001	0	2	0	0	3	3
2	0	0.0	0	1	0	76	29.737044338267236	0	107	RARP	pT2	Nx	M0	4	4	8	3.208	0.001	0	2	0	0	2	4
2	2	0.0	0	1	0	70	26.122448979591837	1	99	RARP	pT2	Nx	M0	4	3	7	1.685	0.001	0	2	0	0	3	3
2	2	0.0	0	0	0	68	27.335640138408305	1	98	LRP	pT3	N0	Mx	4	4	8	6.78	0.003	0	2	1	0	4	4
2	0	0.5	0	0	0	66	28.634039444850252	1	89	RARP	pT2	N0	M0	4	4	8	12.0	0.005	0	2	0	0	4	4
2	0	0.0	0	0	0	56	28.731921487603305	1	91	RARP	pT2	N0	M0	3	4	7	8.0	0.01	0	2	0	0	2	2
2	3	0.5	0	1	0	67	29.887694722859557	0	90	LRP	pT3	N1	Mx	5	4	9	10.753	0.491	1	3	1	1	5	5
2	0	0.0	0	0	0	65	29.410758865975858	1	99	RARP	pT2	N0	M0	4	3	7	9.8	0.015	0	2	0	0	3	3
2	2	1.5	0	0	1	72	24.675500270416443	1	98	LRP	pT2	N0	M0	4	5	9	43.0	0.002	0	3	0	0	5	5
2	3	79.6	3	3	1	68	36.41975308641975	1	187	LRP	pT3	N0	M0	4	3	7	8.0	0.001	0	3	1	0	3	3
2	3	17.1	2	2	0	63	27.16644791062544	1	120	LRP	pT2	N0	M0	4	3	7	8.0	0.001	0	2	0	0	3	3
2	3	113.7	3	0	2	64	28.719723183391004	1	90	LRP	pT2	N0	M0	4	4	8	6.6	0.001	0	3	0	0	3	4
2	0	0.20000000000000284	0	1	0	51	30.18959062915107	1	99	LRP	pT2	N0	M0	4	4	8	8.15	0.008	0	2	0	0	4	4
2	0	0.0	0	1	0	57	36.332408508389484	1	90	LRP	pT2	N0	M0	4	4	8	8.0	0.001	0	2	0	0	4	4
2	2	2.799999999999997	1	0	1	76	25.390625	1	102	LRP	pT2	N0	M0	4	4	8	16.0	19.0	1	2	0	0	4	4
2	2	16.799999999999997	2	2	0	69	30.930438076000502	1	78	LRP	pT2	N0	M0	4	5	9	13.75	0.171	1	3	0	0	5	5
2	3	53.5	3	3	0	74	25.925925925925924	1	96	RARP	pT2	N0	M0	4	3	7	12.9	0.03	0	2	0	0	3	3
2	1	0.5	0	1	0	50	25.880570635020828	1	111	RARP	pT1	N0	M0	3	4	7	7.5	0.039	0	2	0	0	2	2
2	2	22.0	2	2	0	75	31.141868512110726	1	89	LRP	pT3	N0	M0	4	4	8	20.712	0.009	0	2	1	1	4	4
2	0	0.0	0	1	0	72	37.55102040816327	0	89	RARP	pT3	N0	M0	4	3	7	9.999	0.004	0	2	1	0	3	3
2	2	61.0	3	2	2	72	28.628792385484832	1	96	LRP	pT2	N0	M0	4	4	8	4.074	0.001	0	2	1	0	4	4
2	0	0.0	0	0	0	63	26.827420780204516	1	90	LRP	pT2	N0	M0	3	3	6	4.312	0.007	0	2	0	0	1	1
2	0	0.0	0	1	0	70	23.24598478444632	1	96	RARP	pT3	N0	M0	4	3	7	24.7	0.037	0	2	1	1	1	3
2	0	0.0	0	1	0	75	31.141868512110726	1	106	RARP	pT2	N0	M0	4	3	7	6.849	0.001	0	2	0	0	3	3
2	3	0.0	0	1	0	63	30.103806228373703	0	90	LRP	pT3	N0	M0	4	3	7	12.0	0.001	0	2	1	0	3	3
2	3	80.7	3	0	3	69	28.282828282828284	1	86	LRP	pT2	N0	M0	4	4	8	63.39	0.001	0	3	0	0	4	4
2	3	105.39999999999999	3	3	0	71	29.365763350250564	1	90	LRP	pT3	N0	M0	4	4	8	8.7	0.0	0	2	1	0	4	4
2	1	2.1000000000000014	1	1	0	67	32.92871900826446	1	112	LRP	pT2	N0	M0	3	4	7	10.81	0.003	0	2	0	0	2	2
2	0	0.0	0	1	0	70	25.564953919959603	1	110	RARP	pT2	N0	M0	4	3	7	4.2	0.006	0	2	0	0	3	3
2	1	0.0	0	1	0	66	22.662993572084485	1	113	RARP	pT2	N0	M0	3	3	6	8.44	0.016	0	1	0	0	1	1
2	1	0.7999999999999972	0	2	0	66	24.691358024691358	1	100	LRP	pT3	N0	M0	4	3	7	11.48	0.001	0	3	1	0	3	3
2	1	2.6000000000000014	1	0	0	66	32.407407407407405	1	102	RARP	pT2	N0	M0	4	3	7	7.23	0.001	0	2	0	0	3	3
2	2	12.399999999999999	2	0	3	57	29.760862714890937	1	84	LRP	pT2	N0	M0	4	4	8	7.0	0.01	0	2	0	0	4	4
2	3	94.8	3	0	3	66	24.212293388429753	0	92	LRP	pT2	N0	M0	4	4	8	5.95	0.083	0	2	0	0	4	4
2	3	83.1	3	0	0	58	30.991735537190085	0	86	LRP	pT3	N0	M0	4	3	7	7.439	0.002	0	3	1	0	1	3
2	1	6.200000000000003	1	1	0	66	29.0547520661157	0	101	LRP	pT3	N0	Mx	4	3	7	7.5	0.0	1	2	2	1	2	3
2	3	37.900000000000006	2	0	3	80	26.297577854671278	1	89	LRP	pT3	N0	M0	4	3	7	18.0	0.005	0	3	1	0	4	3
2	0	0.6000000000000014	0	0	0	67	27.837394268400455	1	91	LRP	pT3	N0	Mx	4	4	8	18.0	0.134	1	2	1	0	4	4
2	1	0.8000000000000043	0	1	0	56	29.3946871824648	1	84	LRP	pT2	N0	M0	4	3	7	11.0	0.001	0	2	0	0	3	3
2	3	0.10000000000000142	0	2	0	70	27.74887270204648	1	99	LRP	pT3	N0	M0	4	4	8	8.0	0.001	0	3	1	0	4	4
2	0	0.0	0	1	0	58	27.548209366391184	0	95	RARP	pT2	N0	M0	3	4	7	2.52	0.094	0	2	0	0	2	2
2	0	0.5	0	0	0	71	35.49215792320173	1	89	RARP	pT3	N0	M0	4	3	7	10.0	0.001	0	3	1	0	3	3
2	0	113.3	3	0	3	69	32.038578411943455	0	110	RARP	pT2	N0	M0	3	4	7	9.8	0.007	0	2	0	0	2	2
2	3	3.0	1	0	0	70	29.558298631766803	1	99	LRP	pT3	N0	M0	4	4	8	18.0	0.08	0	3	1	1	4	4
2	3	293.5	3	0	2	76	32.561885088057146	1	104	LRP	pT2	N0	M0	4	3	7	4.045	0.001	0	2	0	0	3	3
2	1	174.9	3	1	0	65	23.711844630960893	1	97	LRP	pT2	N0	M0	4	3	7	2.022	0.003	0	2	0	0	3	3
2	0	0.10000000000000142	0	0	0	64	33.910034602076124	1	98	RARP	pT2	N0	M0	3	4	7	5.86	0.025	0	2	0	0	3	2
2	0	0.0	0	1	0	67	27.548209366391184	1	91	LRP	pT2	N0	M0	3	4	7	5.3	0.001	0	2	0	0	2	2
2	0	0.0	0	1	0	62	26.643598615916954	1	88	LRP	pT2	N0	M1	4	4	8	3.19	3.592	1	2	0	0	4	4
2	2	0.8999999999999986	0	0	0	62	28.710479324953607	1	67	LRP	pT2	Nx	M0	4	3	7	6.79	0.002	0	2	0	0	3	3
2	2	2.3999999999999986	1	1	0	70	33.139755081429115	1	99	LRP	pT2	N0	M0	4	3	7	8.8	0.008	0	2	0	0	3	3
2	1	2.0999999999999943	1	1	0	65	28.39506172839506	1	117	LRP	pT3	N0	Mx	4	4	8	14.0	0.001	0	3	1	1	3	4
2	1	3.799999999999997	1	1	0	65	25.60553633217993	1	97	LRP	pT3	Nx	M0	4	4	8	3.5	0.001	0	2	1	0	4	4
2	2	0.0	0	0	0	64	22.920971074380166	1	87	RARP	pT2	N0	M0	4	4	8	0.545	0.001	0	2	0	0	4	4
2	2	2.3999999999999986	1	1	0	73	24.691358024691358	1	120	LRP	pT3	N0	M0	4	5	9	8.199	0.38	1	3	1	1	5	5
2	3	6.599999999999994	1	1	0	64	31.637396694214875	0	96	RARP	pT3	N0	Mx	3	4	7	1.7	0.018	0	3	1	0	2	2
2	2	2.1000000000000014	1	1	0	65	30.103806228373703	1	115	RARP	pT2	N0	Mx	3	3	6	4.1	0.0	0	3	0	0	1	1
2	0	0.0	0	0	0	64	25.099501595611173	1	99	RARP	pT2	N0	M0	4	4	8	25.0	0.008	0	3	0	0	4	4
2	2	0.20000000000000284	0	0	0	69	29.060607121599386	1	121	LRP	pT2	N0	M0	3	4	7	6.274	0.002	0	2	0	0	2	2
2	1	0.0	0	1	0	59	22.386314277122523	1	121	LRP	pT3	Nx	MX	3	4	7	4.5	0.008	0	3	1	0	4	2
2	0	0.0	0	1	0	58	24.772096710265558	1	94	RARP	pT2	Nx	M0	4	4	8	6.337	0.001	0	2	0	0	4	4
2	1	0.20000000000000284	0	1	0	72	25.826446280991735	1	91	LRP	pT2	N0	M0	4	4	8	55.86	0.046	0	2	0	0	4	4
2	0	0.7000000000000028	0	1	0	61	30.85399449035813	1	95	LRP	pT2	Nx	M0	3	4	7	3.6	0.004	0	2	0	0	2	2
2	3	2.1000000000000014	1	1	0	76	26.297577854671278	0	96	RARP	pT2	N0	M0	3	4	7	15.0	0.008	0	2	0	0	2	2
2	2	8.799999999999997	1	1	0	75	27.46928166351607	0	140	RARP	pT2	N0	M0	4	3	7	1.4	0.001	0	2	0	0	3	3
2	2	22.5	2	0	1	64	28.37370242214533	1	83	LRP	pT2	N0	M0	4	3	7	5.6	0.32	1	2	0	0	3	3
2	0	0.8999999999999986	0	1	0	74	22.093170054286073	1	111	RARP	pT2	N0	M0	4	3	7	9.9	0.007	0	2	0	0	3	3
2	0	1.2000000000000028	0	0	0	67	24.677021338365513	1	96	RARP	pT2	N0	M0	4	3	7	7.5	0.993	1	2	0	0	3	3
2	2	2.200000000000003	1	1	0	57	33.89721074380165	1	85	LRP	pT2	N0	M0	4	3	7	6.61	0.001	0	2	0	0	3	3
2	0	0.19999999999999574	0	1	0	66	22.86236854138089	1	93	RARP	pT2	Nx	M0	4	3	7	3.41	0.001	0	2	0	0	3	3
2	0	0.10000000000000142	0	0	0	66	29.37239738251041	1	106	RARP	pT2	N0	M0	3	4	7	6.0	0.01	0	2	0	0	2	2
2	3	13.5	2	1	0	62	29.41176470588235	0	107	RARP	pT2	N0	M0	4	3	7	4.025	0.001	0	2	0	0	3	3
2	0	1.2999999999999972	0	1	0	60	33.25154958677686	1	93	RARP	pT2	N0	M0	3	3	6	14.0	0.016	1	2	0	0	1	1
2	0	0.6000000000000014	0	0	0	74	29.012345679012345	0	87	LRP	pT3	N0	M0	4	4	8	12.9	0.004	0	3	1	0	4	4
2	0	0.0	0	0	0	66	30.246913580246915	1	110	RARP	pT2	N0	Mx	3	4	7	5.6	0.199	1	2	0	0	2	2
2	0	0.10000000000000142	0	0	0	66	24.91349480968858	1	112	RARP	pT2	N0	M0	3	4	7	12.389	0.025	0	2	0	0	3	2
2	3	153.9	3	2	0	59	29.674421208812745	0	212	LRP	pT1	N0	M0	3	3	6	9.9	0.001	0	1	0	0	1	1
2	0	0.0	0	0	0	73	23.875114784205692	1	95	LRP	pT3	N0	M0	4	4	8	3.967	0.042	0	2	1	1	4	4
2	3	0.0	0	1	0	66	30.246913580246915	1	99	LRP	pT2	N0	M0	4	3	7	4.4	0.005	0	2	0	0	3	3
3	0	0.0	0	1	0	74	27.66009593501628	1	162	LRP	pT2	N0	M0	4	4	8	4.315	0.316	1	2	0	0	2	4
3	0	0.10000000000000142	0	1	0	71	28.680111097693512	1	162	RARP	pT2	N0	M0	3	4	7	6.05	0.004	0	2	0	0	2	2
3	0	0.0	0	0	0	53	19.840664204389366	1	179	RARP	pT2	N0	M0	3	3	6	9.8	0.005	0	1	0	0	1	1
3	0	0.0	0	0	0	70	32.407407407407405	1	188	LRP	pT2	N0	M0	4	3	7	6.8	0.002	0	2	0	0	3	3
3	2	0.20000000000000284	0	1	0	63	32.27078776578579	1	190	RARP	pT3	N0	M0	4	5	9	8.522	0.456	1	3	2	1	5	5
3	3	1.1	0	1	0	69	24.8015873015873	1	185	LRP	pT2	N0	M0	4	5	9	4.0	0.006	0	3	0	0	5	5
3	0	0.5	0	1	0	52	32.87688722908487	1	221	RARP	pT2	N0	M0	3	3	6	8.7	0.003	0	1	0	0	1	1
3	3	54.5	3	0	1	68	28.066423869825254	0	188	LRP	pT3	N0	M0	4	4	8	7.819	1.811	1	2	1	1	4	4
3	0	0.0	0	0	0	59	24.53896490184414	1	176	RARP	pT2	N0	M0	4	4	8	9.0	0.05	0	2	0	0	4	4
3	2	36.3	2	1	0	66	26.297577854671278	0	259	LRP	pT2	Nx	M0	4	3	7	5.5	0.001	0	2	0	0	3	3
3	1	0.5	0	1	0	52	26.446280991735538	1	171	LRP	pT3	N0	M1	4	5	9	12.0	2.353	1	2	2	1	5	5
3	2	0.20000000000000284	0	0	0	63	34.220041322314046	1	208	LRP	pT2	N0	M0	4	3	7	0.09	0.09	0	2	0	0	3	3
3	3	0.20000000000000284	0	1	0	70	28.40054796351365	0	166	RARP	pT2	N0	Mx	3	3	6	7.8	0.001	0	1	0	0	1	1
3	0	0.0	0	1	0	53	26.643598615916954	1	182	LRP	pT2	N0	M0	4	4	8	5.1	0.006	0	2	0	0	4	4
3	2	0.5	0	1	0	54	27.244456462952943	1	183	RARP	pT3	N0	M0	4	4	8	28.69	0.093	0	3	1	0	4	4
3	1	0.0	0	0	0	68	29.410758865975858	0	245	LRP	pT2	N0	M0	3	4	7	13.0	0.0	0	2	0	0	3	2
3	0	0.0	0	1	0	71	24.8015873015873	1	331	LRP	pT3	N0	M0	4	5	9	5.88	1.63	1	2	2	1	4	5
3	2	8.899999999999999	1	1	0	47	28.408184110568484	1	191	LRP	pT2	N0	M0	3	3	6	6.0	0.008	0	1	0	0	1	1
3	3	0.10000000000000142	0	1	0	72	23.52941176470588	1	193	LRP	pT2	N0	M0	4	3	7	6.44	0.006	0	2	0	0	3	3
3	1	0.0	0	0	0	56	31.506532547115274	1	198	LRP	pT2	N0	M0	3	4	7	4.11	0.006	0	2	0	0	2	2
3	2	0.5	0	1	0	66	29.714285714285715	1	185	LRP	pT2	N0	M0	4	3	7	6.0	0.001	0	2	0	0	3	3
3	1	1.0	0	0	0	52	28.735632183908045	1	186	LRP	pT3	N0	M0	4	3	7	14.0	0.012	0	2	0	0	3	3
3	0	0.0	0	0	0	67	24.857954545454547	0	209	RARP	pT2	N0	M0	4	3	7	2.413	0.001	0	2	0	0	3	3
3	0	0.5	0	0	0	65	32.21175729141137	0	192	RARP	pT2	N0	M0	4	3	7	5.0	0.001	0	2	0	0	3	3
3	2	0.0	0	0	0	69	20.830817534114235	1	199	RARP	pT2	N0	M0	3	3	6	1.71	0.001	0	1	0	0	1	1
3	3	151.2	3	0	6	70	30.693877551020407	1	182	LRP	pT2	N0	M0	4	3	7	9.0	0.001	0	2	0	0	3	3
3	3	14.0	2	1	0	74	27.335640138408305	0	179	LRP	pT3	N0	M0	4	4	8	23.0	0.01	0	2	0	0	4	4
3	0	0.29999999999999716	0	0	0	63	30.367346938775512	1	158	LRP	pT2	N0	M0	4	3	7	7.3	0.004	0	2	0	0	3	3
3	2	1.1000000000000014	0	1	0	50	32.614462719640464	1	218	LRP	pT2	N0	M0	4	4	8	5.9	0.006	0	2	0	0	4	4
3	3	0.0	0	0	0	63	23.52941176470588	1	183	LRP	pT2	N0	M0	3	4	7	4.84	0.03	0	2	0	0	2	2
3	2	2.0	1	0	0	71	35.15413737155219	1	190	RARP	pT2	N1	M0	5	4	9	5.3	0.016	0	2	0	0	5	5
3	0	0.0	0	0	0	71	25.76298057867618	0	184	RARP	pT2	N0	M0	3	5	8	3.2	0.001	0	2	0	0	4	4
3	0	0.0	0	0	0	68	23.52941176470588	1	179	RARP	pT2	N0	M0	4	3	7	12.7	0.001	0	2	0	0	3	3
3	2	1.0	0	1	0	69	30.48668503213958	1	187	LRP	pT2	Nx	Mx	4	4	8	7.865	0.001	0	2	0	0	4	4
3	0	0.10000000000000142	0	0	0	57	29.352354500694357	1	201	RARP	pT2	N0	M0	3	4	7	9.38	0.001	0	2	0	0	2	2
3	3	0.0	0	0	0	56	26.093275201479717	1	196	RARP	pT2	Nx	M0	3	3	6	8.3	0.006	0	2	0	0	2	1
3	0	0.10000000000000142	0	1	0	70	21.15529420201513	1	190	RARP	pT2	N0	M0	3	4	7	6.302	0.007	0	3	0	0	3	2
3	1	0.0	0	0	0	62	27.774423378818984	0	178	RARP	pT2	N0	M0	3	3	6	4.6	0.07	0	1	0	0	4	1
3	2	0.09999999999999432	0	1	0	74	26.23456790123457	1	183	LRP	pT2	N0	M0	4	4	8	5.4	0.006	0	2	0	0	4	4
3	0	0.0	0	0	0	65	25.46938775510204	1	186	RARP	pT3	N0	M0	4	4	8	14.83	0.134	1	3	1	1	4	4
3	3	0.0	0	1	0	73	22.052190183434128	1	174	LRP	pT2	N0	M0	4	3	7	11.0	0.001	0	2	0	0	3	3
3	3	31.6	2	0	2	70	24.16716240333135	1	208	LRP	pT3	N0	M0	3	4	7	8.6	0.004	0	2	1	0	2	2
3	2	5.300000000000004	2	1	0	57	30.04081632653061	1	356	RARP	pT2	N0	M0	3	4	7	5.5	0.033	0	2	0	0	2	2
3	0	0.0	0	0	0	66	22.34029706557179	0	174	RARP	pT3	N0	M0	3	4	7	4.56	0.004	0	2	1	0	2	2
3	2	46.599999999999994	2	0	0	72	29.377582644628102	1	160	LRP	pT3	N0	M1	4	5	9	18.093	2.314	1	3	1	1	5	5
3	1	1.0	0	1	0	67	32.987916382803256	1	177	LRP	pT2	Nx	M0	3	4	7	3.48	0.015	0	2	0	0	2	2
3	0	0.09999999999999432	0	0	0	69	26.23456790123457	1	230	LRP	pT2	N0	M0	4	4	8	9.677	0.019	0	2	0	0	4	4
3	2	1.4000000000000057	0	1	0	64	25.64891761567662	1	170	RARP	pT2	N0	M0	3	3	6	4.6	0.001	0	2	0	0	4	1
3	0	0.0	0	0	0	66	29.043708989207214	0	191	RARP	pT2	N0	M0	3	5	8	7.4	0.029	0	2	0	0	4	4
3	3	0.0	0	1	0	65	31.960227272727273	1	179	LRP	pT2	N0	M0	3	4	7	5.2	0.002	0	2	0	0	5	2
3	0	0.10000000000000142	0	0	0	60	27.774270925388212	1	117	RARP	pT2	N0	M0	4	4	8	10.77	0.034	0	2	0	0	4	4
3	2	5.100000000000001	1	1	0	75	24.71902244319176	1	178	LRP	pT2	N0	M0	4	3	7	4.1	0.003	0	2	0	0	3	3
3	0	0.20000000000000284	0	0	0	62	26.173832551310287	1	199	RARP	pT2	N0	M0	3	4	7	14.0	0.001	0	2	0	0	2	2
3	0	0.0	0	1	0	69	23.04002019946976	1	199	RARP	pT2	N0	M0	4	3	7	8.9	0.006	0	2	0	0	3	3
3	0	0.0	0	0	0	60	30.346074380165287	1	178	LRP	pT2	N0	M0	3	4	7	17.0	0.0	0	2	0	0	2	2
3	2	0.29999999999999716	0	0	0	74	26.1286108288576	1	168	RARP	pT2	N0	M0	3	5	8	11.749	0.001	0	2	0	0	4	4
3	3	0.0	0	0	0	58	27.16644791062544	0	175	RARP	pT2	N0	M0	3	4	7	3.7	0.001	0	2	0	0	2	2
3	3	3.0999999999999943	1	1	0	77	24.675500270416443	1	190	LRP	pT2	N0	M0	3	3	6	3.875	0.002	0	2	0	0	1	1
3	0	0.0	0	0	0	67	30.20408163265306	1	167	RARP	pT2	N0	M0	3	4	7	6.8	0.015	0	2	0	0	2	2
3	2	4.0	1	1	0	75	25.951557093425603	1	192	LRP	pT2	N0	M0	4	3	7	5.076	0.001	0	2	0	0	3	3
3	0	2.0	1	1	0	75	29.7441998810232	1	171	RARP	pT3	Nx	M0	3	4	7	15.0	0.001	0	2	1	0	2	2
3	3	2.0	1	1	0	69	28.089887640449437	0	181	LRP	pT2	N0	M0	4	4	8	4.6	0.006	0	2	0	0	4	4
3	2	4.0	1	2	0	59	31.53344671201814	1	173	LRP	pT3	N0	M0	4	3	7	8.96	0.03	0	2	1	0	3	3
3	1	1.5	0	1	0	64	26.566839753652943	1	184	RARP	pT3	N0	M0	4	4	8	29.0	1.751	1	3	1	1	4	4
3	2	0.0	0	0	0	70	34.89439853076217	1	176	LRP	pT2	N0	M0	5	4	9	15.0	0.002	0	2	0	0	5	5
3	1	0.8999999999999986	0	0	0	69	27.335640138408305	1	190	LRP	pT3	N0	M0	4	3	7	7.682	0.001	0	2	1	0	3	3
3	2	0.6000000000000014	0	0	0	65	25.826446280991735	1	173	LRP	pT2	N0	M0	3	4	7	13.0	0.003	0	2	0	0	2	2
3	0	0.0	0	1	0	67	28.34467120181406	1	162	RARP	pT2	N0	M0	4	5	9	4.0	0.001	0	2	0	0	5	5
3	0	0.0	0	0	0	63	29.745808545159548	0	184	RARP	pT2	N0	M0	3	4	7	5.91	0.021	0	2	0	0	2	2
3	3	0.20000000000000284	0	0	0	81	23.22543184787342	1	229	RARP	pT2	Nx	Mx	3	4	7	7.6	0.001	0	2	0	0	2	2
3	2	0.0	0	1	0	64	31.561671506122966	1	224	LRP	pT3	N0	M0	4	3	7	5.26	0.0	0	3	1	1	3	3
3	2	1.1999999999999957	0	1	0	69	26.47210743801653	1	192	LRP	pT2	N0	M0	4	3	7	4.0	0.001	0	2	0	0	3	3
3	2	1.7999999999999972	0	2	0	65	30.79338244173409	0	362	LRP	pT2	N0	M0	4	3	7	4.33	0.079	0	2	0	0	3	3
3	0	0.0	0	0	0	67	27.17063156623596	1	183	RARP	pT2	N0	M0	4	3	7	6.7	0.001	0	2	0	0	3	3
3	2	0.5	0	0	1	71	31.141868512110726	0	206	LRP	pT3	N0	Mx	4	3	7	11.5	0.001	0	2	1	1	3	3
3	3	13.0	2	1	0	64	29.714285714285715	0	270	LRP	pT2	N0	M0	3	3	6	4.5	0.001	0	2	0	0	1	1
3	3	42.300000000000004	2	4	1	61	21.91380569758948	1	184	LRP	pT3	N0	M0	4	3	7	24.77	0.004	0	3	1	0	4	3
3	3	69.7	3	0	2	68	24.128792373719396	1	177	RARP	pT3	N0	M0	3	4	7	8.48	0.005	0	2	1	0	2	2
3	0	1.7999999999999972	0	1	0	66	29.352354500694357	1	180	LRP	pT2	Nx	M0	4	4	8	10.28	0.001	0	2	0	0	4	4
3	2	0.0	0	0	0	70	24.535123966942148	1	175	LRP	pT3	N0	M0	4	3	7	6.7	0.001	0	2	1	0	2	3
3	1	0.0	0	1	0	78	27.102040816326532	1	173	RARP	pT2	N0	M0	3	3	6	4.8	0.001	0	1	0	0	1	1
3	0	0.0	0	0	0	63	26.19618735008206	1	268	LRP	pT2	N0	M0	3	4	7	6.696	0.006	0	2	0	0	2	2
3	3	0.20000000000000284	0	1	0	69	27.440599173553718	1	192	LRP	pT2	N0	M0	4	3	7	5.523	0.053	0	2	0	0	3	3
3	3	1.1000000000000014	0	2	0	61	32.61898323418064	1	325	LRP	pT2	N0	M0	4	3	7	8.886	0.001	0	3	0	0	3	3
3	3	7.199999999999996	1	2	0	66	24.535123966942148	1	229	RARP	pT3	N0	M0	4	4	8	13.7	0.002	0	2	1	1	4	4
3	2	1.3000000000000043	0	1	0	64	31.020408163265305	0	188	LRP	pT2	N0	M0	4	3	7	6.977	0.21	1	2	0	0	3	3
3	1	0.0	0	0	0	55	34.93877551020408	1	182	RARP	pT3	N0	M1	4	4	8	17.976	0.149	1	2	1	1	4	4
3	3	124.1	3	3	0	67	28.027681660899653	1	180	RARP	pT2	N0	Mx	4	3	7	3.7	0.002	0	2	0	0	3	3
3	3	0.0	0	0	0	64	26.543209876543212	1	174	LRP	pT2	N0	M0	4	5	9	9.55	0.007	0	2	0	0	5	5
3	2	0.09999999999999432	0	1	0	64	29.012345679012345	0	199	LRP	pT2	N0	M0	4	4	8	7.825	0.18	1	2	0	0	4	4
3	3	19.5	2	2	0	52	32.14631253706189	1	107	LRP	pT3	N0	M0	4	5	9	6.34	3.414	1	3	1	0	5	5
3	0	0.10000000000000142	0	0	0	76	26.98961937716263	0	192	LRP	pT2	N0	Mx	4	4	8	8.972	0.003	0	2	0	0	4	4
3	0	0.0	0	1	0	67	24.337479718766904	1	183	RARP	pT2	N0	M0	4	3	7	5.6	0.014	0	2	0	0	3	3
3	3	110.0	3	0	2	75	25.46938775510204	1	180	LRP	pT3	Nx	M0	4	3	7	7.5	0.001	0	3	1	0	3	3
3	2	1.0	0	0	1	70	44.186340108572146	1	287	LRP	pT3	N0	Mx	4	5	9	12.0	0.008	0	2	1	0	5	5
3	3	19.6	2	0	2	74	28.010223731662055	1	170	LRP	pT3	N0	M0	4	4	8	16.0	0.001	0	2	1	0	4	4
3	3	88.9	2	4	0	71	26.703623580313682	1	178	RARP	pT3	N0	M0	4	5	9	17.0	0.15	1	2	2	1	5	5
3	2	94.79999999999998	3	0	4	69	32.83061454806607	1	114	LRP	pT3	N0	M0	4	4	8	5.13	0.001	0	3	1	0	4	4
3	3	0.0	0	1	0	74	24.485652005136014	0	248	RARP	pT3	Nx	Mx	3	4	7	3.2	0.01	0	3	1	0	3	2
3	3	76.60000000000001	3	0	5	60	34.47809626825311	1	197	LRP	pT2	N0	M0	3	4	7	9.43	0.002	0	2	0	0	2	2
3	0	0.0	0	0	0	66	29.983587930816814	1	198	RARP	pT2	N0	M0	3	4	7	8.084	0.042	0	2	0	0	2	2
3	0	0.10000000000000142	0	0	0	62	33.910034602076124	1	185	RARP	pT3	N0	M0	4	3	7	6.49	0.001	0	3	1	0	3	3
3	2	0.0	0	0	0	74	29.00059488399762	1	238	LRP	pT3	N0	M0	4	4	8	4.0	0.004	0	2	2	0	4	4
3	1	1.6000000000000014	0	0	0	66	24.337479718766904	1	180	LRP	pT2	N0	M0	4	3	7	5.7	0.001	0	2	0	0	3	3
3	0	0.29999999999999716	0	1	0	76	29.737044338267236	0	225	RARP	pT2	Nx	M0	4	4	8	3.208	0.001	0	2	0	0	2	4
3	2	0.0	0	0	0	70	26.122448979591837	1	211	RARP	pT2	Nx	M0	4	3	7	1.685	0.001	0	2	0	0	3	3
3	2	1.1000000000000014	0	1	0	68	27.335640138408305	1	182	LRP	pT3	N0	Mx	4	4	8	6.78	0.003	0	2	1	0	4	4
3	0	0.0	0	0	0	66	28.634039444850252	1	179	RARP	pT2	N0	M0	4	4	8	12.0	0.005	0	2	0	0	4	4
3	0	0.0	0	0	0	56	28.731921487603305	1	182	RARP	pT2	N0	M0	3	4	7	8.0	0.01	0	2	0	0	2	2
3	3	0.0	0	0	0	67	29.887694722859557	0	183	LRP	pT3	N1	Mx	5	4	9	10.753	0.491	1	3	1	1	5	5
3	0	0.09999999999999432	0	0	0	65	29.410758865975858	1	165	RARP	pT2	N0	M0	4	3	7	9.8	0.015	0	2	0	0	3	3
3	2	0.0	0	0	0	72	24.675500270416443	1	178	LRP	pT2	N0	M0	4	5	9	43.0	0.002	0	3	0	0	5	5
3	3	21.700000000000003	2	2	0	68	36.41975308641975	1	297	LRP	pT3	N0	M0	4	3	7	8.0	0.001	0	3	1	0	3	3
3	3	0.10000000000000142	0	1	0	63	27.16644791062544	1	195	LRP	pT2	N0	M0	4	3	7	8.0	0.001	0	2	0	0	3	3
3	3	10.399999999999999	2	0	1	64	28.719723183391004	1	193	LRP	pT2	N0	M0	4	4	8	6.6	0.001	0	3	0	0	3	4
3	0	0.7000000000000028	0	0	0	51	30.18959062915107	1	199	LRP	pT2	N0	M0	4	4	8	8.15	0.008	0	2	0	0	4	4
3	0	1.0	0	1	0	57	36.332408508389484	1	199	LRP	pT2	N0	M0	4	4	8	8.0	0.001	0	2	0	0	4	4
3	2	4.899999999999999	1	0	2	76	25.390625	1	158	LRP	pT2	N0	M0	4	4	8	16.0	19.0	1	2	0	0	4	4
3	2	0.0	0	0	0	69	30.930438076000502	1	164	LRP	pT2	N0	M0	4	5	9	13.75	0.171	1	3	0	0	5	5
3	3	71.1	3	3	0	74	25.925925925925924	1	200	RARP	pT2	N0	M0	4	3	7	12.9	0.03	0	2	0	0	3	3
3	1	0.5	0	1	0	50	25.880570635020828	1	193	RARP	pT1	N0	M0	3	4	7	7.5	0.039	0	2	0	0	2	2
3	2	7.0	1	1	0	75	31.141868512110726	1	153	LRP	pT3	N0	M0	4	4	8	20.712	0.009	0	2	1	1	4	4
3	0	0.0	0	0	0	72	37.55102040816327	0	182	RARP	pT3	N0	M0	4	3	7	9.999	0.004	0	2	1	0	3	3
3	2	33.99999999999999	2	1	1	72	28.628792385484832	1	214	LRP	pT2	N0	M0	4	4	8	4.074	0.001	0	2	1	0	4	4
3	0	0.0	0	0	0	63	26.827420780204516	1	183	LRP	pT2	N0	M0	3	3	6	4.312	0.007	0	2	0	0	1	1
3	0	0.0	0	0	0	70	23.24598478444632	1	212	RARP	pT3	N0	M0	4	3	7	24.7	0.037	0	2	1	1	1	3
3	0	0.0	0	0	0	75	31.141868512110726	1	210	RARP	pT2	N0	M0	4	3	7	6.849	0.001	0	2	0	0	3	3
3	3	0.0	0	0	0	63	30.103806228373703	0	177	LRP	pT3	N0	M0	4	3	7	12.0	0.001	0	2	1	0	3	3
3	3	42.60000000000001	2	0	3	69	28.282828282828284	1	174	LRP	pT2	N0	M0	4	4	8	63.39	0.001	0	3	0	0	4	4
3	3	66.5	3	3	0	71	29.365763350250564	1	183	LRP	pT3	N0	M0	4	4	8	8.7	0.0	0	2	1	0	4	4
3	1	1.5	0	1	0	67	32.92871900826446	1	165	LRP	pT2	N0	M0	3	4	7	10.81	0.003	0	2	0	0	2	2
3	0	0.0	0	0	0	70	25.564953919959603	1	178	RARP	pT2	N0	M0	4	3	7	4.2	0.006	0	2	0	0	3	3
3	1	0.5	0	1	0	66	22.662993572084485	1	214	RARP	pT2	N0	M0	3	3	6	8.44	0.016	0	1	0	0	1	1
3	1	0.0	0	0	0	66	24.691358024691358	1	183	LRP	pT3	N0	M0	4	3	7	11.48	0.001	0	3	1	0	3	3
3	1	0.09999999999999432	0	0	0	66	32.407407407407405	1	161	RARP	pT2	N0	M0	4	3	7	7.23	0.001	0	2	0	0	3	3
3	2	0.0	0	1	0	57	29.760862714890937	1	186	LRP	pT2	N0	M0	4	4	8	7.0	0.01	0	2	0	0	4	4
3	3	63.0	3	2	0	66	24.212293388429753	0	175	LRP	pT2	N0	M0	4	4	8	5.95	0.083	0	2	0	0	4	4
3	3	1.9000000000000057	0	0	0	58	30.991735537190085	0	195	LRP	pT3	N0	M0	4	3	7	7.439	0.002	0	3	1	0	1	3
3	1	0.6000000000000014	0	1	0	66	29.0547520661157	0	293	LRP	pT3	N0	Mx	4	3	7	7.5	0.0	1	2	2	1	2	3
3	3	0.20000000000000284	0	0	1	80	26.297577854671278	1	192	LRP	pT3	N0	M0	4	3	7	18.0	0.005	0	3	1	0	4	3
3	0	0.7999999999999972	0	0	0	67	27.837394268400455	1	171	LRP	pT3	N0	Mx	4	4	8	18.0	0.134	1	2	1	0	4	4
3	1	0.0	0	0	0	56	29.3946871824648	1	173	LRP	pT2	N0	M0	4	3	7	11.0	0.001	0	2	0	0	3	3
3	3	0.09999999999999432	0	1	0	70	27.74887270204648	1	182	LRP	pT3	N0	M0	4	4	8	8.0	0.001	0	3	1	0	4	4
3	0	0.0	0	1	0	58	27.548209366391184	0	171	RARP	pT2	N0	M0	3	4	7	2.52	0.094	0	2	0	0	2	2
3	0	1.3999999999999986	0	0	0	71	35.49215792320173	1	185	RARP	pT3	N0	M0	4	3	7	10.0	0.001	0	3	1	0	3	3
3	0	10.5	2	2	0	69	32.038578411943455	0	198	RARP	pT2	N0	M0	3	4	7	9.8	0.007	0	2	0	0	2	2
3	3	0.0	0	0	0	70	29.558298631766803	1	195	LRP	pT3	N0	M0	4	4	8	18.0	0.08	0	3	1	1	4	4
3	3	28.0	2	3	0	76	32.561885088057146	1	358	LRP	pT2	N0	M0	4	3	7	4.045	0.001	0	2	0	0	3	3
3	1	1.5	0	0	1	65	23.711844630960893	1	182	LRP	pT2	N0	M0	4	3	7	2.022	0.003	0	2	0	0	3	3
3	0	0.09999999999999432	0	0	0	64	33.910034602076124	1	194	RARP	pT2	N0	M0	3	4	7	5.86	0.025	0	2	0	0	3	2
3	0	0.6000000000000014	0	0	0	67	27.548209366391184	1	192	LRP	pT2	N0	M0	3	4	7	5.3	0.001	0	2	0	0	2	2
3	0	0.0	0	0	0	62	26.643598615916954	1	160	LRP	pT2	N0	M1	4	4	8	3.19	3.592	1	2	0	0	4	4
3	2	0.0	0	0	0	62	28.710479324953607	1	97	LRP	pT2	Nx	M0	4	3	7	6.79	0.002	0	2	0	0	3	3
3	2	0.0	0	1	0	70	33.139755081429115	1	186	LRP	pT2	N0	M0	4	3	7	8.8	0.008	0	2	0	0	3	3
3	1	2.1999999999999957	1	1	0	65	28.39506172839506	1	185	LRP	pT3	N0	Mx	4	4	8	14.0	0.001	0	3	1	1	3	4
3	1	0.0	0	1	0	65	25.60553633217993	1	159	LRP	pT3	Nx	M0	4	4	8	3.5	0.001	0	2	1	0	4	4
3	2	0.10000000000000142	0	0	0	64	22.920971074380166	1	204	RARP	pT2	N0	M0	4	4	8	0.545	0.001	0	2	0	0	4	4
3	2	0.0	0	0	0	73	24.691358024691358	1	217	LRP	pT3	N0	M0	4	5	9	8.199	0.38	1	3	1	1	5	5
3	3	0.7999999999999972	0	2	0	64	31.637396694214875	0	171	RARP	pT3	N0	Mx	3	4	7	1.7	0.018	0	3	1	0	2	2
3	2	0.5	0	1	0	65	30.103806228373703	1	186	RARP	pT2	N0	Mx	3	3	6	4.1	0.0	0	3	0	0	1	1
3	0	0.0	0	1	0	64	25.099501595611173	1	189	RARP	pT2	N0	M0	4	4	8	25.0	0.008	0	3	0	0	4	4
3	2	0.0	0	1	0	69	29.060607121599386	1	184	LRP	pT2	N0	M0	3	4	7	6.274	0.002	0	2	0	0	2	2
3	1	0.5	0	0	0	59	22.386314277122523	1	203	LRP	pT3	Nx	MX	3	4	7	4.5	0.008	0	3	1	0	4	2
3	0	0.0	0	0	0	58	24.772096710265558	1	187	RARP	pT2	Nx	M0	4	4	8	6.337	0.001	0	2	0	0	4	4
3	1	0.0	0	0	0	72	25.826446280991735	1	178	LRP	pT2	N0	M0	4	4	8	55.86	0.046	0	2	0	0	4	4
3	0	0.0	0	1	0	61	30.85399449035813	1	207	LRP	pT2	Nx	M0	3	4	7	3.6	0.004	0	2	0	0	2	2
3	3	1.0	0	1	0	76	26.297577854671278	0	185	RARP	pT2	N0	M0	3	4	7	15.0	0.008	0	2	0	0	2	2
3	2	0.0	0	1	0	75	27.46928166351607	0	200	RARP	pT2	N0	M0	4	3	7	1.4	0.001	0	2	0	0	3	3
3	2	3.1000000000000014	1	1	0	64	28.37370242214533	1	171	LRP	pT2	N0	M0	4	3	7	5.6	0.32	1	2	0	0	3	3
3	0	0.5	0	0	0	74	22.093170054286073	1	214	RARP	pT2	N0	M0	4	3	7	9.9	0.007	0	2	0	0	3	3
3	0	0.0	0	0	0	67	24.677021338365513	1	174	RARP	pT2	N0	M0	4	3	7	7.5	0.993	1	2	0	0	3	3
3	2	1.8999999999999986	0	0	0	57	33.89721074380165	1	175	LRP	pT2	N0	M0	4	3	7	6.61	0.001	0	2	0	0	3	3
3	0	0.5	0	0	0	66	22.86236854138089	1	179	RARP	pT2	Nx	M0	4	3	7	3.41	0.001	0	2	0	0	3	3
3	0	0.0	0	0	0	66	29.37239738251041	1	219	RARP	pT2	N0	M0	3	4	7	6.0	0.01	0	2	0	0	2	2
3	3	0.0	0	0	0	62	29.41176470588235	0	106	RARP	pT2	N0	M0	4	3	7	4.025	0.001	0	2	0	0	3	3
3	0	0.0	0	0	0	60	33.25154958677686	1	191	RARP	pT2	N0	M0	3	3	6	14.0	0.016	1	2	0	0	1	1
3	0	0.0	0	0	0	74	29.012345679012345	0	213	LRP	pT3	N0	M0	4	4	8	12.9	0.004	0	3	1	0	4	4
3	0	0.0	0	0	0	66	30.246913580246915	1	208	RARP	pT2	N0	Mx	3	4	7	5.6	0.199	1	2	0	0	2	2
3	0	0.0	0	0	0	66	24.91349480968858	1	178	RARP	pT2	N0	M0	3	4	7	12.389	0.025	0	2	0	0	3	2
3	3	1.3999999999999986	0	1	0	59	29.674421208812745	0	299	LRP	pT1	N0	M0	3	3	6	9.9	0.001	0	1	0	0	1	1
3	0	0.0	0	1	0	73	23.875114784205692	1	151	LRP	pT3	N0	M0	4	4	8	3.967	0.042	0	2	1	1	4	4
3	3	0.29999999999999716	0	1	0	66	30.246913580246915	1	181	LRP	pT2	N0	M0	4	3	7	4.4	0.005	0	2	0	0	3	3
