# Supplementary material for: Phenotypic stratification predicts the pace, but not the outcome, of continence recovery after radical prostatectomy
Source: PLoS One. 2025 Dec 18;20(12):e0338900. doi: 10.1371/journal.pone.0338900 (PMC12714187; doi:10.1371/journal.pone.0338900)
Supplement: S2 File — This file contains a codebook describing all variable names, labels, and coding schemes used in the dataset. (XLSX) [file pone.0338900.s002.xlsx]

## Sheet: Sheet1
Variable name	Detected type	Example values	Label / Description	Units / Coding	Values / Categories	Notes
Examination	int64	1, 2, 3
UI stage at baseline	int64	0, 1, 2, 3
Pad test result	float64	gramme
UI stage	int64	0, 1, 2, 3
Number of pads	int64	0, 1, 2, 3, 4, 5
Number of diapers	int64	0, 1, 2, 3, 4, 5, 6
Age	int64	years
BMI	float64	kg/m^2
Rehabilitation before surgery	int64	0, 1
Time to rehabilitation	int64	days
Type of surgery	object	LRP, RARP
pT	object	pT2, pT3, pT1
pN	object	N0, Nx, N1
pM	object	M0, M1, Mx
GS1	int64	4, 3, 5
GS2	int64	4, 3, 5
GS	int64	8, 7, 6
PSA before surgery	float64	ng/mL
PSA post surgery	float64	ng/mL
Persistent PSA	int64	1, 0
EAU	int64	2, 1, 3
EPE	int64	0, 2, 1
SVI	int64	0, 1
GRANDE	int64	2, 1, 3
ISUP	int64	4, 2, 1
