# Supplementary material for: Phenotypic stratification predicts the pace, but not the outcome, of continence recovery after radical prostatectomy
Source: PLoS One. 2025 Dec 18;20(12):e0338900. doi: 10.1371/journal.pone.0338900 (PMC12714187; doi:10.1371/journal.pone.0338900)
Supplement: S3 File — This file explains the dataset structure and provides instructions for using the data. (TXT) [file pone.0338900.s003.txt]

Title: Urinary Incontinence Rehabilitation after Radical Prostatectomy – Raw Data  
Manuscript ID: PONE-D-25-33254  
Corresponding Author: Paweł Macek, Holycross Cancer Centre (ŚCO), Kielce, Poland

---

## 1. Overview

This dataset contains anonymized clinical and rehabilitation data from a prospective cohort of men undergoing radical prostatectomy for localized prostate cancer. The dataset was used for the analyses presented in the manuscript:

Phenotypic Stratification Predicts the Pace, but Not the Outcome, of Continence Recovery after Radical Prostatectomy

The dataset is provided in CSV format to facilitate re-use across different statistical software (e.g., R, Python, Stata, SPSS, Excel).

---

## 2. File Description

- **UI_data.csv** – Main dataset (N = 182 patients, 3 repeated assessments per patient). Long format.  
- **codebook.xlsx** – Data dictionary with variable names, labels, units, and coding.  
- **README.txt** – This file.

---

## 3. Data Structure

Each row represents a single **patient assessment** (i.e., measurement at Examination 1, 2, or 3).  
Patients can appear in multiple rows (one per examination).

Key columns include:
- `Examination` – Assessment number (1 = baseline, 2 = post first rehabilitation block, 3 = post second rehabilitation block)  
- Clinical variables (e.g., Age, BMI, PSA, ISUP, Gleason, EPE, SVI, SurgeryType)  
- Rehabilitation timing variables (e.g., Time_to_rehabilitation)  
- Outcome variables (e.g., PadTest, ContinenceStatus)

---

## 4. Definitions

- **Continence** was defined as pad test ≤ 2 g.  
- **SurgeryType**: RARP = robot-assisted radical prostatectomy; LRP = laparoscopic radical prostatectomy.  
- **EPE / SVI**: Extracapsular extension and seminal vesicle invasion – coded 0/1.  
- **PadTest**: 24-hour pad test, measured in grams.  

For all variables, see detailed coding in `codebook.xlsx`.

---

## 5. Ethical and Data Access Statement

The dataset has been fully anonymized. Individual-level data cannot be made publicly identifiable due to patient privacy restrictions. This dataset is shared in compliance with the approval of the institutional ethics board of the Holycross Cancer Centre (ŚCO), Kielce, Poland.

Researchers wishing to access additional data beyond those provided here may contact the corresponding author and will be required to obtain relevant ethics approval.

---

## 6. Suggested Citation

If using this dataset, please cite:

Macek P. et al. Phenotypic Stratification Predicts the Pace, but Not the Outcome, of Continence Recovery after Radical Prostatectomy. PLOS ONE, 2025.

---

## 7. Software

The dataset can be analyzed in R (≥4.0), Python (≥3.8), Stata, SPSS, or Excel.  
Analyses in the manuscript were performed in R 4.4.1.
